# Supplementary material for: A Benchmark Dataset for Evaluating Practical Performance of Model Quality Assessment of Homology Models
Source: Bioengineering (Basel). 2022 Mar 15;9(3):118. doi: 10.3390/bioengineering9030118 (PMC8945737; doi:10.3390/bioengineering9030118)
Supplement: Supplementary file 1 [file bioengineering-09-00118-s001.zip]

Archive with 1 entries (1 files):
- bioengineering-1611157-supplementary.pdf
